# Supplementary material for: Cold Adaptation in Antarctic Notothenioids: Comparative Transcriptomics Reveals Novel Insights in the Peculiar Role of Gills and Highlights Signatures of Cobalamin Deficiency
Source: Int J Mol Sci. 2021 Feb 11;22(4):1812. doi: 10.3390/ijms22041812 (PMC7918649; doi:10.3390/ijms22041812)
Supplement: Supplementary file 1 [file ijms-22-01812-s001.zip]

Archive with 3 entries (2 files):
- ijms-1102425-supplementary for pub/
- ijms-1102425-supplementary for pub/ijms-1102425 -Supplementary_data_notes.docx
- ijms-1102425-supplementary for pub/TableS4.xlsx
