# Supplementary material for: Cold Adaptation in Antarctic Notothenioids: Comparative Transcriptomics Reveals Novel Insights in the Peculiar Role of Gills and Highlights Signatures of Cobalamin Deficiency
Source: Int J Mol Sci. 2021 Feb 11;22(4):1812. doi: 10.3390/ijms22041812 (PMC7918649; doi:10.3390/ijms22041812)
Supplement: Supplementary file 1 [file ijms-22-01812-s001.zip › ijms-1102425-supplementary for pub/TableS4.xlsx]

## Sheet: FULL
Differentially expressed genes			Sleuth test - Antarctic vs non-Antarctic species			Gene expression level (TPM)
						Antarctic species						non-Antarctic species
BUSCO ID	Gene symbol	Description	Consistency score	qval (FDR-corrected p-value)	fold change	Chionodraco hamatus	Dissostichus mawsoni	Parachaenichthys charcoti	Pagothenia borchgrevinki	Trematomus bernacchii	Trematomus newnesi	Eleginops maclovinus	Dicentrarchus labrax	Gasterosteus aculeatus	Lateolabrax maculatus	Lutjanus guttatus	Larimichthys polyactis	Perca fluviatilis	Takifugu rubripes
NA	TCNL	transcobalamin-like protein	48	1.80716e-21	31.2049	125740	28280.3	11130.6	34747.7	32507.3	46332.6	476.976	8.09898	1e-05	1e-05	1e-05	292.097	5128.33	3396.1
EOG090C05XH	dkeyp-77h1.4	si:dkeyp-77h1.4	48	1.01988e-20	494.005	141.891	94.5519	91.3145	19.9682	57.864	111.255	1e-05	1e-05	0.291795	0.141274	0.245755	1e-05	1e-05	1e-05
EOG090C0915	GMPR	guanosine monophosphate reductase	48	5.7559e-19	9.96236	166.581	245.539	261.196	235.565	206.382	283.293	20.5298	78.223	1e-05	2.09307	2.89834	73.5288	68.5561	1e-05
EOG090C090O	MTHFSD	methenyltetrahydrofolate synthetase domain containing	48	1.06608e-15	11.3368	396.203	397.178	380.704	367.153	285.286	436.147	60.7555	16.7226	46.0393	19.1934	15.2298	68.8889	1e-05	1e-05
NA	CHIT1	chitotriosidase-I	48	3.44742e-14	107.973	298.529	312.543	50.9445	53.1939	81.5202	15.704	1e-05	1e-05	0.93796	5.10942	1e-05	1e-05	1e-05	1e-05
EOG090C0CXL	FGF18A	fibroblast growth factor 18a	48	1.84764e-10	46.6148	10.7414	22.3614	27.2337	10.6283	9.52551	15.2699	1e-05	1e-05	1e-05	0.919347	1.70415	1e-05	1e-05	1e-05
EOG090C0EUR	OSTC	oligosaccharyltransferase complex subunit	48	1.36252e-08	5.38342	1828.6	885.049	1771.26	1057.25	1307.94	1147.31	1e-05	235.529	399.373	293.881	377.029	1e-05	429.853	1e-05
EOG090C06DJ	BLMH	bleomycin hydrolase	48	2.18379e-07	4.51913	707.823	594.394	488.066	558.292	951.622	787.413	44.8511	47.7433	216.016	213.031	153.513	200.21	175.837	241.298
EOG090C0BEK	TMEM41B	transmembrane protein 41B	48	1.45589e-05	6.03088	337.761	212.453	345.026	219.058	363.159	312.486	1e-05	41.3308	87.924	51.4507	45.6006	48.9081	1e-05	62.623
EOG090C0CB7	RHOV	ras homolog family member V	47	1.42722e-13	7.19868	379.479	419.448	840.005	417.093	526.801	577.699	206.746	1e-05	146.017	1e-05	1e-05	1e-05	125.817	1e-05
EOG090C04ZE	PIGB	phosphatidylinositol glycan anchor biosynthesis, class B	46	3.95169e-43	30.2017	86.302	53.5289	130.217	247.172	142.21	124.85	1e-05	1e-05	1e-05	1e-05	1e-05	59.8477	1e-05	1e-05
NA	CA1A	carbonic anhydrase 1a	46	2.45073e-05	8.70988	14515.3	6769.7	28205.1	30044.7	22405.4	20789.3	3098.13	702.455	1943.86	644.668	1182.32	6281.19	1370.17	5492.71
NA	WAP65	Warm-temperature acclimation related 65 kDa protein	46	2.74802e-05	22.8522	9.33299	111.59	36.8728	105.834	25.5971	7.61618	1e-05	1e-05	7.1271	1.15944	1e-05	1e-05	1e-05	1e-05
EOG090C07SF	ARHGAP1	Rho GTPase activating protein 1	45	2.48766e-10	7.36953	291.222	190.487	134.902	135.394	252.477	154.286	12.9177	45.3471	1e-05	27.4566	15.5205	1e-05	83.8582	63.5106
EOG090C09BA	LDB3A	LIM domain binding 3a	44	9.36052e-15	8.38426	341.181	258.77	188.061	301.071	257.012	33.0044	47.5964	80.2581	1e-05	0.455348	0.547777	11.0991	62.2832	61.3174
EOG090C0A8M	SFRP1	frizzled-related protein	44	1.47385e-08	9.19777	193.33	1592.01	1406.18	401.311	744.481	658.255	102.358	0.662123	56.1519	267.631	63.3556	1e-05	1e-05	98.9327
EOG090C07YR	MMP19	matrix metallopeptidase 19	44	8.42174e-08	6.05077	17.0644	16.1037	180.136	19.7921	26.7621	118.827	3.28014	2.49155	19.0044	4.24626	1e-05	1e-05	1e-05	1e-05
EOG090C08T4	NHLRC3	NHL repeat containing 3	44	5.6475e-07	3.83482	394.045	88.7761	470.94	263.046	311.931	282.084	19.5699	60.2358	117.454	26.4946	29.7406	33.4145	100.089	114.601
EOG090C08FO	GALT	galactose-1-phosphate uridylyltransferase	44	0.0028094	4.43641	77.7865	86.6318	102.398	288.109	63.9268	142.601	34.3996	13.8754	37.7886	12.259	15.0931	31.5643	28.2244	39.1566
EOG090C09ET	PARP16	poly (ADP-ribose) polymerase family, member 16	44	0.0282665	3.56319	326.113	595.084	251.777	322.362	300.205	496.678	91.5551	18.2959	165.384	25.5512	68.2381	103.196	81.5312	68.9747
EOG090C05PX	EHD3	EH-domain containing 3	43	1.37811e-18	11.296	174.281	84.8116	85.8271	477.499	556.715	485.687	24.7624	8.95577	30.2194	7.83563	25.219	53.8099	22.5259	125.422
EOG090C06WZ	PSMD5	proteasome 26S subunit, non-ATPase 5	43	1.23177e-10	5.20643	366.116	121.101	258.412	264.009	248.653	474.768	79.2815	16.2392	40.7063	4.21813	25.6986	24.2375	16.1723	145.679
EOG090C09ZC	TBC1D7	TBC1 domain family, member 7	43	1.97635e-09	4.63193	223.378	211.99	116.759	155.97	109.36	191.556	77.356	24.7318	1e-05	40.4167	44.8423	52.393	80.2198	1e-05
EOG090C0D9K	TMED10	transmembrane p24 trafficking protein 10	43	1.72988e-05	3.1269	1909.44	1644.96	2763.77	1877.49	1921.44	2540.7	678.679	924.881	792.435	564.785	698.321	1034.57	562.18	66.0122
EOG090C09II	SDH	sorbitol dehydrogenase	42	4.62104e-23	16.5276	382.707	23.5804	1568.43	420.722	612.37	847.922	6.43896	8.92839	59.2212	12.6847	55.5334	22.2721	37.2232	35.2628
EOG090C0B88	POU2F3	POU class 2 homeobox 3	42	7.04919e-13	6.29725	122.835	52.7248	61.6897	117.771	99.7905	155.051	25.5923	12.0708	1e-05	1e-05	10.9886	1e-05	59.497	40.5001
EOG090C01QU	POP1	POP1 homolog, ribonuclease P/MRP subunit	42	7.05397e-11	7.84832	33.3506	189.562	54.1548	123.415	81.7126	101.505	32.8787	1e-05	7.41609	30.659	6.88558	17.5881	23.2821	1e-05
EOG090C0123	USP7	ubiquitin specific peptidase 7 (herpes virus-associated)	42	8.93537e-11	6.63256	188.343	405.371	141.442	519.177	485.505	436.974	1e-05	1e-05	150.057	1e-05	31.6563	187.043	114.809	1e-05
EOG090C03O0	GLB1L	galactosidase, beta 1-like	42	5.79768e-10	15.5661	103.399	167.82	152.343	158.196	846.853	160.94	13.9346	24.8799	1e-05	44.8066	66.9938	1e-05	21.765	108.412
EOG090C08UI	PPID	peptidylprolyl isomerase D	42	1.08031e-07	4.75041	626.05	284.363	582.658	435.665	638.166	554.855	71.4307	1e-05	281.33	148.089	1e-05	1e-05	249.804	1e-05
EOG090C0AGV	REM2	RAS (RAD and GEM)-like GTP binding 2	42	1.72732e-06	6.0355	17.2376	16.0485	52.5278	37.2932	20.7515	42.5886	5.49067	1e-05	4.32312	16.6997	4.43647	1e-05	10.9331	1e-05
EOG090C0AIK	PRSS23	protease, serine, 23	42	3.52912e-06	3.26786	83.3167	79.7458	235.571	156.902	88.686	180.992	1e-05	1e-05	61.4204	27.4779	27.2613	72.1191	39.2879	24.2382
EOG090C0229	BCAR3	breast cancer anti-estrogen resistance 3	42	0.00293876	3.94879	134.88	313.783	166.984	223.15	217.659	220.597	93.0206	74.206	73.6119	78.7458	1e-05	1e-05	1e-05	70.913
EOG090C09XX	PBX2	pre-B-cell leukemia homeobox 2	41	4.44347e-48	12.3017	140.268	321.571	278.952	453.95	460.563	500.285	1e-05	127.98	1e-05	1e-05	272.037	1e-05	1e-05	1e-05
EOG090C0ECK	NAT9	N-acetyltransferase 9 (GCN5-related, putative)	41	3.47966e-13	3.82548	879.565	179.729	314.923	146.369	106.958	227.927	89.5666	1e-05	80.4195	9.58438	6.4077	1e-05	95.6586	1e-05
EOG090C040Y	FCHO2	FCH domain only 2	41	7.04919e-13	8.42804	145.776	130.382	206.695	244.031	362.763	322.151	123.669	58.7841	1e-05	55.7745	70.5783	100.212	1e-05	1e-05
EOG090C05IO	RBCK1	RanBP-type and C3HC4-type zinc finger containing 1	41	2.95109e-10	6.49852	379.934	270.598	263.457	825.093	240.547	355.527	174.001	112.938	1e-05	55.8495	74.0879	153.251	122.476	1e-05
EOG090C08B0	FAM172A	family with sequence similarity 172, member A	41	2.10481e-09	4.81253	42.821	56.5775	33.5444	93.9908	81.3825	84.353	1e-05	20.6388	28.946	8.72852	1e-05	24.8365	20.343	13.3869
EOG090C0CB4	PABPN1	poly(A) binding protein, nuclear 1	41	1.56923e-08	6.65052	295.471	1953.86	99.7275	238.727	162.252	261.23	52.6571	42.278	1e-05	33.3978	146.959	1e-05	115.133	1e-05
EOG090C035W	TRIL	TLR4 interactor with leucine-rich repeats	41	1.48322e-07	5.3581	4.83351	15.4399	25.556	20.1082	12.6804	39.1566	6.55463	1e-05	1e-05	5.931	1e-05	1e-05	1e-05	11.549
EOG090C04BQ	GALNT4	POC1 centriolar protein homolog B, like	41	2.4199e-07	4.70413	175.184	147.401	232.168	167.212	226.119	172.944	1e-05	54.5783	46.9676	56.8848	81.0587	1e-05	140.525	1e-05
EOG090C06YW	MFSD14A	hippocampus abundant transcript 1a	41	3.36225e-06	4.80979	188.477	171.638	357.772	320.952	331.838	346.878	27.9576	132.125	24.732	86.6022	46.9077	147.759	112.646	56.1796
EOG090C0DSW	FKBP3	FK506 binding protein 3	41	0.00035415	2.4564	4077.28	1450.04	3822.06	1550.01	1544.39	2025.58	2874.02	119.745	647.883	296.01	220.873	755.206	685.511	367.796
EOG090C0BKG	REXO2	small fragment nuclease	40	1.09943e-11	5.2905	330.16	183.079	432.371	120.458	186.187	306.116	1e-05	1e-05	1e-05	32.5141	171.362	113.842	1e-05	38.2589
EOG090C070Z	PYCR3	pyrroline-5-carboxylate reductase-like	40	1.23177e-10	12.2136	408.078	49.9771	75.3872	562.689	332.87	109.052	21.2241	8.86963	1e-05	53.0567	15.5656	98.8871	34.6646	46.2817
EOG090C0544	SELENON	selenoprotein N, 1	40	3.40787e-08	3.42348	82.2657	169.748	244.256	209.457	194.932	483.407	1e-05	15.0281	82.1412	47.1811	102.463	68.6256	75.8867	82.228
EOG090C013Q	DHX57	DEAH (Asp-Glu-Ala-Asp/His) box polypeptide 57	40	5.88388e-08	4.61341	167.054	80.2554	69.3071	72.971	148.938	67.4517	1e-05	15.2181	18.3143	51.9035	19.8855	28.0381	45.6013	33.098
EOG090C0BT1	TNFSF10	tumor necrosis factor (ligand) superfamily, member 10	40	1.46958e-07	5.37805	1079.66	101.668	50.7322	586.388	502.918	683.727	7.34909	12.0271	182.179	15.0786	83.6375	130.579	24.9288	137.483
EOG090C079X	OAT	ornithine aminotransferase	40	6.08525e-06	6.62953	196.872	152.721	424.537	256.226	435.451	1300.05	125.215	1e-05	92.6847	50.8821	165.549	39.7781	100.756	1e-05
EOG090C01V4	ANO8	anoctamin 8b	40	7.80443e-06	50.5031	64.2787	264.432	459.416	30.5544	370.792	1e-05	1e-05	1e-05	5.83838	3.63544	2.62363	1e-05	1e-05	14.1027
EOG090C04MG	GLMN	glomulin, FKBP associated protein a	40	2.04231e-05	4.31526	56.293	103.994	162.158	130.677	142.796	101.142	1e-05	14.8732	53.8907	36.2039	28.0403	70.7705	27.8076	1e-05
EOG090C02VE	LONRF1	LON peptidase N-terminal domain and ring finger 1, like	40	5.55359e-05	4.02894	267.241	624.566	89.7071	224.692	389.731	412.671	1e-05	96.1239	185.939	84.0184	86.0945	55.8763	59.885	1e-05
EOG090C0GCQ	SH3BGRL3	SH3 domain binding glutamate-rich protein like 3	40	8.32199e-05	3.25127	696.733	319.144	541.062	370.772	708.137	473.949	103.12	45.1668	188.314	68.0795	138.535	150.039	92.6286	406.608
EOG090C05VO	GDAP2	ganglioside induced differentiation associated protein 2	40	0.00323752	2.70276	123.317	150.781	182.006	80.4652	90.8789	86.7404	17.8162	10.4993	51.1241	29.9186	14.5543	1e-05	85.5343	31.6243
EOG090C059K	LRRC47	leucine rich repeat containing 47	40	0.029215	0.717557	173.829	108.526	160.169	151.868	138.145	177.345	49.2274	14.1559	68.6515	48.7376	60.1602	1e-05	1e-05	931.04
EOG090C0675	SEPT3	septin 3	39	1.00184e-16	3.85324	114.018	217.285	267.643	242.358	192.35	287.652	217.755	59.6112	3.77447	11.3156	31.4194	40.1485	89.6447	76.3402
EOG090C07U6	MANEA	mannosidase, endo-alpha	39	2.92802e-15	6.96409	55.6612	64.0069	90.8977	62.1556	101.102	121.222	1e-05	14.1517	1e-05	7.19801	29.1531	55.4791	37.1392	1e-05
EOG090C0DJJ	WBP2	WW domain binding protein 2	39	1.39613e-09	8.15174	635.119	189.089	483.25	609.512	549.045	90.8881	49.2099	1e-05	1e-05	364.95	31.1032	91.6976	65.1746	45.1627
EOG090C07SZ	TMEM246	transmembrane protein 246	39	2.46475e-08	3.55989	417.328	129.051	245.557	99.2234	148.549	86.0974	67.0661	9.66882	36.0682	17.9401	13.9284	1e-05	81.0397	64.1734
EOG090C06G9	TMEM161B	transmembrane protein 161B	39	2.19115e-07	6.29873	44.3229	72.1778	30.291	115.756	118.326	169.338	50.6374	10.4017	1e-05	19.9369	14.0789	30.7621	1e-05	39.7392
EOG090C06GP	TFB2M	transcription factor B2, mitochondrial	39	1.72732e-06	2.18008	171.164	140.523	148.836	188.792	206.969	217.697	66.8558	26.4106	166.049	49.0299	65.2557	62.1036	72.7739	82.7964
EOG090C03DK	ATG7	ATG7 autophagy related 7 homolog	39	1.14411e-05	4.05657	143.915	107.425	132.025	208.741	214.965	209.255	65.6107	27.8375	74.2756	50.9233	26.6501	97.6478	68.6341	1e-05
EOG090C08PV	MAPK13	mitogen-activated protein kinase 13	39	1.62391e-05	2.94101	268.396	239.856	484.143	275.187	248.875	504.541	29.9295	29.6832	132.817	92.1955	5.67337	191.185	136.037	93.2117
EOG090C0G65	SMIM19	small integral membrane protein 19	39	2.10792e-05	2.97965	469.373	163.297	436.229	375.957	221.946	486.103	104.469	149.544	171.697	130.414	45.0988	151.957	1e-05	1e-05
EOG090C02CR	PMS1	PMS1 homolog 1, mismatch repair system component	39	2.50499e-05	5.7625	16.1534	58.1465	39.633	85.3874	81.7476	109.231	1e-05	15.8252	5.77779	17.2442	9.90414	38.9886	24.3993	16.6004
EOG090C055Q	ARHGEF16	Rho guanine nucleotide exchange factor (GEF) 16	39	5.78133e-05	3.0269	169.248	249.042	175.885	283.707	226.562	196.463	24.0688	23.7364	185.994	78.4646	66.3895	1e-05	109.277	1e-05
EOG090C09IX	UBA5	ubiquitin-like modifier activating enzyme 5	38	1.24801e-14	6.1994	211.902	108.069	224.742	96.0674	169.406	104.978	22.8951	1e-05	1e-05	30.9841	1e-05	88.0268	115.255	1e-05
EOG090C0B42	TWF1	twinfilin actin-binding protein 1b	38	2.01421e-09	5.36581	630.207	439.981	774.191	874.35	850.271	859.255	452.935	216.363	1e-05	161.366	324.854	286.851	280.901	1e-05
EOG090C02CV	CASD1	CAS1 domain containing 1	38	2.01421e-09	4.42667	30.4355	161.32	114.298	248.273	173.513	414.808	69.4558	6.82791	77.45	24.9729	22.3394	40.0293	65.4555	31.4043
EOG090C09OX	ASPHD2	aspartate beta-hydroxylase domain containing 2	38	1.36252e-08	4.83751	47.7343	231.835	21.4155	125.493	124.665	75.4048	1e-05	20.7001	45.8541	17.6358	13.0083	28.6409	16.0822	17.859
EOG090C07ZZ	QTRT1	queuine tRNA-ribosyltransferase 1	38	2.42616e-08	5.14141	88.1619	28.7019	50.0198	125.995	31.3699	134.823	17.3768	1e-05	1e-05	1e-05	12.8248	40.4492	34.3817	19.9463
EOG090C061Y	WDR46	WD repeat domain 46	38	6.73245e-08	4.61486	92.3969	161.25	168.676	158.169	172.359	191.66	18.423	1e-05	1e-05	39.5037	36.7682	105.436	80.8554	59.9974
EOG090C09EA	SMAP2	small ArfGAP2	38	2.45708e-06	8.10646	560.003	282.422	341.703	486.992	452.244	7.30209	10.4422	47.8776	13.0742	6.85603	34.7083	34.8294	16.2883	186.358
EOG090C0B0G	PPT1	palmitoyl-protein thioesterase 1 (ceroid-lipofuscinosis, neuronal 1, infantile)	38	1.83695e-05	2.74016	346.102	769.304	742.84	840.665	704.85	1605.73	179.884	168.984	692.764	210.646	361.311	1e-05	293.124	1e-05
EOG090C0E1E	ESM1	endothelial cell-specific molecule 1	38	1.94329e-05	5.33296	14.0534	266.044	115.111	141.16	178.105	440.608	47.4671	1e-05	15.3952	76.7213	25.1475	32.2672	61.5754	51.3901
EOG090C0CVS	zgc:153044	zgc:153044	38	2.50499e-05	2.86469	398.034	320.203	46.0655	35.2713	109.742	300.807	280.843	1e-05	32.7897	1.62605	3.65782	16.9422	18.0955	18.3084
EOG090C08NK	ITPKA	inositol-trisphosphate 3-kinase A	38	3.50086e-05	4.83645	159.883	132.361	191.819	271.598	259.618	196.549	1e-05	67.156	56.9505	1e-05	1e-05	1e-05	133.297	98.3401
EOG090C03ZT	FEM1B	fem-1 homolog b	38	0.000878657	3.90661	28.2548	91.6917	63.125	78.4799	118.999	66.4566	107.191	25.777	19.7274	21.2862	11.4167	1e-05	1e-05	27.293
EOG090C08PD	ADIPOR1A	adiponectin receptor 1a	38	0.000916039	2.83503	591.247	470.337	525.825	646.419	599.967	690.568	414.155	226.626	257.045	168.091	1e-05	240.785	269.073	149.54
EOG090C0795	WDFY2	WD repeat and FYVE domain containing 2	38	0.00133329	1.56416	62.4333	250.177	168.392	163.249	149.473	203.231	16.2222	22.4028	286.798	68.3395	27.2746	44.4223	78.9489	1e-05
EOG090C0BFH	GGH	gamma-glutamyl hydrolase precursor	38	0.00171402	1.75568	528.231	492.493	907.328	177.516	166.98	169.487	280.002	31.7179	72.0939	43.9948	68.8884	50.1228	12.7664	287.046
EOG090C08RM	RNF26	ring finger protein 26	38	0.00740291	3.02347	49.3606	131.8	48.9588	78.4896	71.822	81.0618	31.3811	13.0302	23.0917	14.4186	36.2366	37.3785	29.5142	20.4465
EOG090C0C3N	PLEKHF2	pleckstrin homology domain containing, family F (with FYVE domain) member 2	38	0.0149815	2.32988	141.438	93.8328	211.989	265.374	175.191	380.45	23.8535	44.8145	187.633	60.8256	76.2804	39.4986	42.8106	85.5743
EOG090C08Q5	SLC2A3A	solute carrier family 2 (facilitated glucose transporter), member 3a	37	1.20318e-09	4.32051	222.838	324.706	263.026	193.639	458.465	276.676	1e-05	402.153	79.7156	0.294179	0.520734	71.8971	198.333	1e-05
EOG090C0490	COG6	component of oligomeric golgi complex 6	37	5.05878e-09	5.59748	66.7002	77.8344	63.8368	124.532	124.339	126.929	24.7048	18.0192	1e-05	38.0332	29.8623	67.7354	58.8721	1e-05
EOG090C02TT	VPS53	vacuolar protein sorting 53 homolog	37	1.5384e-08	4.10856	97.8744	93.4006	93.1594	128.712	108.419	105.895	1e-05	52.5066	35.3834	52.841	27.9245	1e-05	61.8356	1e-05
EOG090C0798	C12orf66	si:ch211-125a15,1	37	3.60704e-08	14.8606	58.1459	70.7679	156.314	1602.77	403.127	146.775	22.5833	72.0151	22.7945	70.183	25.3688	119.517	57.7945	30.3826
EOG090C09TP	NT5C1B	5-nucleotidase, cytosolic IB b	37	3.88957e-08	3.96941	685.779	134.186	467.018	205.412	434.234	408.392	123.951	16.4066	1e-05	1e-05	190.812	271.787	21.6388	202.41
EOG090C08HD	CENPL	centromere protein L	37	6.72381e-08	10.1872	15.1278	52.0508	37.2178	43.1553	112.942	675.913	14.841	8.73684	10.1976	10.4484	8.28096	33.7978	11.222	18.0821
EOG090C0AHU	KATNBL1	katanin p80 subunit B-like 1	37	1.20279e-07	3.40329	214.65	233.783	202.694	73.4341	187.563	157.729	1e-05	67.8538	1e-05	50.9633	64.4864	134.588	70.5454	59.4044
EOG090C0631	SLC39A14	solute carrier family 39 (zinc transporter), member 14	37	1.58585e-07	4.45607	136.566	150.687	73.6853	166.919	186.637	228.712	5.43725	39.8691	9.72197	1e-05	15.0523	57.1031	89.3769	105.083
EOG090C04SG	MTMR9	myotubularin related protein 9	37	1.80144e-07	3.44949	72.0252	69.1713	87.9526	84.3832	112.751	100.735	14.4701	14.1545	53.44	25.8954	25.3753	59.0737	24.6345	1e-05
EOG090C05WL	ATP6V1H	ATPase, H+ transporting, lysosomal V1 subunit H	37	6.6934e-07	4.09663	495.209	292.71	353.315	308.281	450.494	342.308	56.5123	146.989	1e-05	1e-05	139.975	180.945	163.401	190.347
EOG090C061E	FAM20A	family with sequence similarity 20, member A	37	1.35831e-06	2.01413	48.4426	31.6817	112.064	60.3291	63.3725	88.2687	1e-05	9.35208	1e-05	11.7526	10.4596	31.3191	26.7557	132.665
EOG090C06XB	SAPCD2	Suppressor APC Domain Containing 2	37	4.1076e-06	5.52121	55.2948	66.0103	237.626	192.419	83.955	441.037	45.3879	25.9512	1e-05	32.2762	20.2807	28.616	49.9489	47.1167
EOG090C01B1	PLCB3	phospholipase C, beta 3 (phosphatidylinositol-specific)	37	5.7215e-06	4.54369	60.617	327.915	184.28	250.111	385.262	257.39	1e-05	21.3094	0.159752	80.6395	89.0936	118.544	96.3964	188.728
EOG090C0E4J	PTP4AB2	protein tyrosine phosphatase type IVA, member 2b	37	2.04231e-05	3.74191	1292.54	553.794	1117.17	1122.98	1089.55	1301.59	634.869	37.2606	81.7416	129.03	83.0136	511.938	37.1794	794.072
EOG090C0BN3	PSMD7	proteasome 26S subunit, non-ATPase 7	37	0.000151938	2.86922	1990.04	1458.72	1156.37	750.451	813.125	758.964	621.089	221.558	1e-05	320.359	257.158	593.34	361.52	428.659
EOG090C05P1	TAP1	transporter 1, ATP-binding cassette, sub-family B (MDR/TAP)	37	0.000267898	3.58363	351.615	221.797	347.339	331.084	625.475	1489.8	77.7346	123.344	183.918	53.7667	124.097	1e-05	44.4374	445.464
EOG090C0C4G	HPGD	hydroxyprostaglandin dehydrogenase 15-(NAD)	37	0.000300829	2.71113	551.196	228.465	911.212	360.441	250.678	232.763	1e-05	47.6531	113.917	49.6506	150.29	405.673	168.565	26.9579
EOG090C0D82	METTL26	methyltransferase like 26	37	0.000466314	3.80897	76.0256	66.8784	142.807	89.0629	165.22	91.2277	31.4404	11.8817	74.3286	1e-05	22.43	55.0351	40.9798	1e-05
EOG090C0E9H	SDF2L1	stromal cell-derived factor 2-like 1	37	0.00214266	4.89797	150.039	96.267	218.178	549.055	257.582	598.64	42.8952	102.918	48.9401	44.8818	77.0686	115.527	36.0663	120.108
EOG090C05LL	THUMPD3	THUMP domain containing 3	37	0.00388645	2.4564	177.143	192.856	227.463	135.308	122.778	170.894	83.9012	27.3109	62.3851	35.0102	43.9541	76.172	155.953	1e-05
EOG090C0A2S	SAE1	SUMO1 activating enzyme subunit 1	37	0.00432566	2.54619	213.453	165.311	237.604	136.612	398.83	224.583	43.9855	80.1623	38.8902	26.3385	73.9016	93.2102	74.6213	393.034
EOG090C01XL	LPIN3	zgc:123305	36	1.29995e-40	15.929	70.4896	115.43	1e-05	101.931	81.1647	138.129	1e-05	1e-05	1e-05	1e-05	62.6052	1e-05	1e-05	1e-05
EOG090C0D0P	DTYMK	deoxythymidylate kinase (thymidylate kinase)	36	6.67772e-20	5.04417	152.754	139.867	346.967	191.97	237.527	281.526	248.121	47.5676	1e-05	1e-05	120.689	1e-05	80.9341	1e-05
EOG090C095B	PELO	pelota homolog (Drosophila)	36	9.06071e-12	5.15234	336.059	207.209	268.627	327.135	548.628	453.246	151.403	74.0227	1e-05	220.689	131.516	194.155	1e-05	106.936
EOG090C0EJ0	N6AMT1	N-6 adenine-specific DNA methyltransferase 1 (putative)	36	3.69928e-08	5.02305	49.268	80.9434	150.491	70.1605	155.781	104.748	53.8314	23.2125	1e-05	74.3333	1e-05	49.5287	34.8295	17.964
EOG090C0AFN	AIFM2	apoptosis inducing factor, mitochondria associated 2	36	1.48563e-06	5.19651	61.8461	3825.71	83.3903	270.401	274.697	379.269	52.0626	77.964	74.7766	1e-05	85.3599	23.4625	16.1572	139.723
EOG090C0ACL	CXADR	coxsackie virus and adenovirus receptor	36	2.91641e-06	3.56869	191.941	331.146	209.937	474.15	517.753	363.877	6.63349	85.7304	223.27	129.642	74.2453	69.426	419.846	1e-05
EOG090C07UU	FGG	fibrinogen gamma chain	36	1.62391e-05	9.83554	34.9945	32.0809	1e-05	47.9231	22.1713	26.5034	23.2128	1e-05	1e-05	8.65494	0.947876	1e-05	1e-05	1e-05
EOG090C04XW	PNKB	polynucleotide kinase 3-phosphatase	36	2.06774e-05	3.94311	58.0439	108.034	53.4921	96.4614	102.783	84.2765	28.8585	13.8616	1e-05	33.1876	17.8806	91.2243	1e-05	43.1431
EOG090C09WY	VAT1	vesicle amine transport 1	36	0.000130869	2.7061	117.38	71.9728	119.449	110.037	94.0561	4.74389	1e-05	1e-05	27.5003	18.3317	10.5318	28.5606	43.2979	92.0601
EOG090C04IH	ASH2L	ash2 (absent, small, or homeotic)-like	36	0.000166723	9.3504	69.524	148.185	421.77	1798.08	315.75	136.111	32.7388	35.4402	1e-05	59.074	48.2128	112.258	63.4936	224.106
EOG090C0603	CYP51A1	cytochrome P450, family 51	36	0.000282114	2.03271	103.015	71.5044	105.019	99.7845	79.8437	88.3959	63.6181	1e-05	10.1594	9.94618	9.48918	15.0764	24.685	158.302
EOG090C01E2	TRAPPC11	trafficking protein particle complex 11	36	0.000890706	3.56529	112	182.552	138.333	235.358	231.746	245.305	35.0112	43.7414	92.1808	90.9441	72.2582	75.7684	108.373	1e-05
EOG090C08KR	CHPT1	choline phosphotransferase 1	36	0.00488103	1.67242	226.183	194.325	266.473	126.506	104.318	136.266	89.6928	37.133	157.107	31.2936	45.9729	44.632	82.8932	1e-05
EOG090C07DZ	CRLF3	cytokine receptor-like factor 3	36	0.00884323	2.24384	186.16	129.593	262.751	120.111	167.898	219.417	12.5147	1e-05	168.245	58.2291	76.0069	96.039	46.9936	1e-05
EOG090C048O	GALNT7	UDP-N-acetyl-alpha-D-galactosamine: polypeptide N-acetylgalactosaminyltransferase 7	36	0.0223796	3.03567	156.684	450.115	437.98	647.435	605.917	893.997	47.2014	139.219	178.106	77.5978	74.9805	263.487	171.576	479.671
EOG090C07KB	SLC18A2	solute carrier family 18 (vesicular monoamine transporter), member 2	36	0.0408064	2.65793	32.3816	31.0189	160.602	16.7135	26.3897	73.2346	18.3325	6.12868	15.2919	4.47926	11.5372	34.8191	10.2902	1e-05
